# Supplementary material for: Depth‐Dependent Post‐Treatment for Reducing Voltage Loss in Printable Mesoscopic Perovskite Solar Cells
Source: Adv Sci (Weinh). 2023 Jan 22;10(9):2206331. doi: 10.1002/advs.202206331 (PMC10037989; doi:10.1002/advs.202206331)
Supplement: Supplementary file 2 — Supporting Information [file ADVS-10-2206331-s002.csv]

JV curve
Light Intensity:	Reverse Scan-1
Voc (mV)	1012
Jsc (mA/cm2)	24.21			Wavelength (nm)	EQE %
Fill Factor	0.755			299.982	27.27989
Efficiency (%)	18.49			309.986	24.56631
Vmax (V)	0.81			320.016	26.20761
Rs (ohm cm2)	4.1			329.996	35.95953
Rsh (ohm cm2)	307.05			340.002	48.02895
Voltage (mV)	Reverse Scan-1 (mA/cm2)			349.995	58.27741
1200	-61.370942			360.013	64.21649
1190	-58.230392			370.016	77.20795
1180	-55.824402			380.006	81.57227
1170	-52.603253			389.981	85.51621
1160	-48.980946			400.017	87.52925
1150	-45.05308			410	88.16815
1140	-41.199389			420.004	88.36217
1130	-37.335873			429.992	89.5124
1120	-33.51753			440.001	90.75803
1110	-29.809858			449.993	91.30749
1100	-26.242292			460.004	90.60589
1090	-22.731855			469.998	90.91228
1080	-19.393865			480.01	91.62074
1070	-16.147821			490.003	90.32516
1060	-13.066778			500.014	91.23318
1050	-10.069163			510.004	91.65177
1040	-7.281822			520.012	92.05676
1030	-4.559694			529.998	91.60226
1020	-2.030536			540	91.36253
1010	0.408329			550.016	92.0686
1000	2.666742			560.01	91.57436
990	4.80604			570.018	91.26215
980	6.768668			580.002	91.49043
970	8.591876			589.999	89.98238
960	10.259029			600.008	88.41995
950	11.827796			609.991	88.71385
940	13.26862			619.986	87.92538
930	14.521582			629.99	88.62834
920	15.728635			640.002	88.93357
910	16.83651			649.989	88.91722
900	17.761112			659.982	88.17034
890	18.647713			669.984	88.23788
880	19.403473			679.991	87.40399
870	20.064683			690.005	88.30006
860	20.662959			699.988	87.75188
850	21.2659			710.01	87.83748
840	21.746538			720.001	86.08794
830	22.113538			729.995	84.50457
820	22.466941			739.992	83.68192
810	22.831847			749.989	82.1283
800	23.103128			759.986	78.52147
790	23.345112			769.984	63.3227
780	23.538377			780.015	40.49585
770	23.701786			790.009	17.8674
760	23.825387			800	6.237341
750	23.95721			809.988	1.880297
740	24.022906			820.005	0.5908149
730	24.04377			830.017	0.1332231
720	24.043053			839.988	0.08657131
710	24.10329			849.985	0.2076051
700	24.11419			860.008	0.2393789
690	24.106288			869.988	0.1738962
680	24.118698			879.991	0.09278113
670	24.10745			890.014	0.02316942
660	24.127495			899.993	0.02597009
650	24.11614
640	24.0983543
630	24.1080251
620	24.117935
610	24.106591
600	24.093637
590	24.100784
580	24.077726
570	24.098397
560	24.098112
550	24.055474
540	24.072323
530	24.063687
520	24.108712
510	24.096825
500	24.1206
490	24.133637
480	24.113536
470	24.146379
460	24.129235
450	24.134059
440	24.137881
430	24.138175
420	24.10546
410	24.149483
400	24.137311
390	24.150201
380	24.158414
370	24.170733
360	24.186865
350	24.18377
340	24.146674
330	24.182906
320	24.243493
310	24.178947
300	24.203576
290	24.21122
280	24.16591
270	24.194941
260	24.138175
250	24.166627
240	24.14242
230	24.261786
220	24.191404
210	24.16591
200	24.209628
190	24.23189
180	24.191551
170	24.191551
160	24.180381
150	24.203291
140	24.18716
130	24.199765
120	24.23247
110	24.2213
100	24.207545
90	24.183191
80	24.182906
70	24.146526
60	24.182906
50	24.184203
40	24.156459
30	24.211652
20	24.206249
10	24.240251
0	24.207683
-10	24.183486
-20	24.175272
